# Supplementary material for: Rarity: discovering rare cell populations from single-cell imaging data
Source: Bioinformatics. 2023 Dec 13;39(12):btad750. doi: 10.1093/bioinformatics/btad750 (PMC10751233; doi:10.1093/bioinformatics/btad750)
Supplement: btad750_Supplementary_Data [file btad750_supplementary_data.zip]

Archive with 2 entries (2 files):
- supp.pdf
- supp-tables.pdf
